# Supplementary material for: tasiRNA-ARF Pathway Moderates Floral Architecture in Arabidopsis Plants Subjected to Drought Stress
Source: Biomed Res Int. 2014 Aug 26;2014:303451. doi: 10.1155/2014/303451 (PMC4160631; doi:10.1155/2014/303451)
Supplement: Supplementary file 1 — Supplemental Figure 1. Distribution of smRNAs in abiotic stress-treated plants. smRNA sequences were classified based on where they mapped in the Arabidopsis genome (TAIR8). The circular graphs illustrate the distribution of mapped smRNA sequences obtained from plants subjected to each different treatment. The miRNAs and ta-siRNAs indicate that smRNA sequences are derived from MIRNA loci and TAS loci. Small RNAs mapped to regions coding for proteins were classified into two groups, smRNAs mapped to the sense strand and smRNAs mapped to the antisense strand of protein-coding genes. Transposable element (TE) genes and pseudogenes are AGI coded genes annotated as TEs and pseudo genes, respectively. Intergenic TEs represent smRNAs mapped to the TEs in intergenic regions. Supplemental Figure 2. Deep sequencing of miRNAs and ta-siRNAs in non-stressed and stress-treated plants. The number of RNA sequences was normalized by dividing by the total number of obtained miRNA sequences. P-values were calculated using an enrichment test on each miRNA fraction, based on their hypergeometric distribution. Asterisk in the table indicates the p-value was lower than 10-3. Previously reported stress- upregulated or downregulated smRNAs are shown in red or blue, respectively. Supplemental Figure 3. Seed production in ta-siRNA biosynthesis mutants, rdr6, sgs3, dcl4 and ago7, subjected to drought stress, and in rdr6 and ARF3pro:ARFmut mutants subjected to high-salinity stress. (a) Soil water content during the course of the imposed drought treatment. (b) Seed numbers in the 1st silique (n =12). (c) Seed number in the 1st silique of plants subjected to a drought stress after artificial pollination and self-pollination (n =12). (d) Seed numbers in the 1st silique of three-week-old plants grown in soil and treated with 100 mM NaCl for one week (n =12). (e) Short siliques were observed in rdr6 and ARF3pro:ARF3mut plants subjected to high-salinity stress. (f) Short stamens were observed in rdr6 [file 303451.f1.zip]

Archive with 6 entries (6 files):
- 303451.f1/mat.303451.v3.xls
- 303451.f1/Supplemantal_figure_4_2738_1026255 (1).pdf
- 303451.f1/Supplemental_figure1_2738_1026248.pdf
- 303451.f1/Supplemental_figure2_2738_1026249.pdf
- 303451.f1/Supplemental_figure3_2738_1026254.pdf
- 303451.f1/Supplemental_Table4_Matsui140807revised.xls
